# Supplementary material for: Alterations in cardiac function correlate with a disruption in fatty acid metabolism in a mouse model of SMA
Source: Hum Mol Genet. 2025 Jan 15;34(6):547–62. doi: 10.1093/hmg/ddaf006 (PMC11891873; doi:10.1093/hmg/ddaf006)
Supplement: supplementary_table_1_ddaf006 [file supplementary_table_1_ddaf006.xlsx]

## Sheet: Commonly dysregulated
Protein IDs	Protein names	Gene names	Gene names	P0 Smn2B/- vs P0 Smn2B/+	P0 Delta7 SMA vs P0 Delta7 control	P0 Taiwanese SMA vs P0 Taiwanese control
E9Q5J9		Tpm3	Tpm3	0.444623	1.2283	1.59074
E9QJW9	Tryptase beta-2	Tpsb2	Tpsb2	0.456199	1.23237	1.3583
A0A2C9F2B5	PX domain-containing protein kinase-like protein	Pxk	Pxk	0.51667	1.2371	1.21057
P63028	Translationally-controlled tumor protein	Tpt1	Tpt1	0.538618	1.29902	1.50407
A0A075B674		Ighv1-78	Ighv1-78	0.555263	1.53857	1.30236
Q9CQV6	Microtubule-associated proteins 1A/1B light chain 3B	Map1lc3b	Map1lc3b	0.584407	1.21131	1.58891
Q91WS0	CDGSH iron-sulfur domain-containing protein 1	Cisd1	Cisd1	0.601857	1.22242	1.21696
P16858	Glyceraldehyde-3-phosphate dehydrogenase	Gapdh	Gapdh	0.612795	1.2471	1.27225
A0A494B9B2	Nucleotide exchange factor SIL1	Sil1	Sil1	0.629743	2.17153	1.78009
A0A494BAN1	Ubiquitin-conjugating enzyme E2 D2;Ubiquitin-conjugating enzyme E2 D3	Ube2d2;Ube2d3	Ube2d2	0.650961	1.81985	1.38903
P57780	Alpha-actinin-4	Actn4	Actn4	0.652761	1.35544	1.36336
Q91XC8	Death-associated protein 1	Dap	Dap	0.660702	1.62571	1.29423
P02802	Metallothionein-1	Mt1	Mt1	0.692534	1.49168	2.30538
P16045	Galectin-1	Lgals1	Lgals1	0.693994	1.34713	1.26602
P11404	Fatty acid-binding protein, heart	Fabp3	Fabp3	0.70772	1.25534	1.23599
Q9CWF2	Tubulin beta-2B chain	Tubb2b	Tubb2b	0.727432	1.5534	1.23064
Q8CI33	CWF19-like protein 1	Cwf19l1	Cwf19l1	0.728976	1.30716	1.3829
A0A0N4SVB8	ADP-ribosylation factor-like protein 8B	Arl8b	Arl8b	0.74979	1.27824	1.40959
Q8BP27	Swi5-dependent recombination DNA repair protein 1 homolog	Sfr1	Sfr1	0.770371	1.39746	1.48682
B2RXQ2		Ppfia1	Ppfia1	0.790448	1.57339	1.24512
F6RPD4	Phosphorylated adapter RNA export protein	Phax	Phax	0.798432	1.24763	1.64117
Q14AX6	Cyclin-dependent kinase 12;Cyclin-dependent kinase 13	Cdk12;Cdk13	Cdk12	1.21922	0.528738	3.45824
O35488	Very long-chain acyl-CoA synthetase	Slc27a2	Slc27a2	1.22791	0.221251	9.35427
Q64471	Glutathione S-transferase theta-1	Gstt1	Gstt1	1.24912	0.645572	3.13136
P54869	Hydroxymethylglutaryl-CoA synthase, mitochondrial	Hmgcs2	Hmgcs2	1.25261	0.607618	3.83768
P49935	Pro-cathepsin H;Cathepsin H mini chain;Cathepsin H;Cathepsin H heavy chain;Cathepsin H light chain	Ctsh	Ctsh	1.27717	0.54624	1.23434
P12710	Fatty acid-binding protein, liver	Fabp1	Fabp1	1.30375	0.251725	13.2969
P21447	Multidrug resistance protein 1A;Multidrug resistance protein 1B	Abcb1a;Abcb1b	Abcb1a	1.31915	0.585751	1.27034
D3YWS7	Fucose mutarotase	Fuom	Fuom	1.38323	0.592887	1.2246
D3Z6T3	Cathepsin E	Ctse	Ctse	1.41378	0.691221	1.37534
P35175	Stefin-1	Stfa1	Stfa1	1.57658	0.513748	1.95862
O35490	Betaine--homocysteine S-methyltransferase 1	Bhmt	Bhmt	1.68478	0.320137	11.0824
Q3UV17	Keratin, type II cytoskeletal 2 oral	Krt76	Krt76	2.18183	0.408751	1.32311
Q9D8W7	OCIA domain-containing protein 2	Ociad2	Ociad2	0.543847	0.736639	1.27073
A0A0N4SUS4		Brpf1	Brpf1	0.555875	0.743306	1.87422
P21300	Aldose reductase-related protein 1	Akr1b7	Akr1b7	0.622058	0.667567	5.79909
D0QMC3	Myeloid cell nuclear differentiation antigen-like protein	Mndal	Mndal	0.628102	0.57316	1.89073
Q8BYZ1	ABI gene family member 3	Abi3	Abi3	0.6324	0.654655	1.61331
H3BLR7	Atrial natriuretic peptide-converting enzyme;Atrial natriuretic peptide-converting enzyme, N-terminal propeptide;Atrial natriuretic peptide-converting enzyme, activated protease fragment;Atrial natriuretic peptide-converting enzyme, 180 kDa soluble fragment	Corin	Corin	0.654642	0.630525	1.31614
G3X9Y6		Akr1c19	Akr1c19	0.664324	0.777862	2.71759
F8WHW6	Phosphatidylinositol 4-phosphate 5-kinase type-1 gamma	Pip5k1c	Pip5k1c	0.711567	0.678579	1.48963
Q8BGU5	Cyclin-Y	Ccny	Ccny	0.729304	0.773175	1.32183
P16015	Carbonic anhydrase 3	Ca3	Ca3	0.740722	0.74701	2.02195
P11679	Keratin, type II cytoskeletal 8	Krt8	Krt8	0.762445	0.721834	2.57797
Q8CHR6	Dihydropyrimidine dehydrogenase [NADP(+)]	Dpyd	Dpyd	0.767116	0.72022	1.89457
Q08652	Retinol-binding protein 2	Rbp2	Rbp2	0.767971	0	19.6202
F6SQM4	Protein ITFG3	Itfg3	Itfg3	0.773271	0.643901	1.68347
Q497J0		BC100530	BC100530	0.799856	0.561714	2.92968
Q504M2		Pdp2	Pdp2	1.31718	1.23687	0.567172
P15532	Nucleoside diphosphate kinase A;Nucleoside diphosphate kinase	Nme1	Nme1	1.37865	1.54212	0.685861
Q9D114	Guanosine-3,5-bis(diphosphate) 3-pyrophosphohydrolase MESH1	Hddc3	Hddc3	1.42034	1.21169	0.730415
P68134	Actin, alpha skeletal muscle	Acta1	Acta1	1.44197	1.34484	0.73645
Q9R0P9	Ubiquitin carboxyl-terminal hydrolase isozyme L1	Uchl1	Uchl1	1.52903	1.24063	0.733605
A0A1L1SV84	Kinetochore protein Spc24	Spc24	Spc24	2.90063	1.20561	0.457797
Q9CZB0	Succinate dehydrogenase cytochrome b560 subunit, mitochondrial	Sdhc	Sdhc	0.799191	1.37713	0.758675
Q99JY8	Lipid phosphate phosphohydrolase 3	Ppap2b	Ppap2b	1.27301	0.791726	0.687487
B1AWC8		Pde4b	Pde4b	1.29488	0.776719	0.742926
P59511	A disintegrin and metalloproteinase with thrombospondin motifs 20	Adamts20	Adamts20	1.37617	0.766322	0.787059
F6T5L3	Ataxin-3	Atxn3	Atxn3	1.53166	0.796798	0.629464
Q9JM73	Serum response factor	Srf	Srf	1.73692	0.581302	0.61937
Q9WVS7	Dual specificity mitogen-activated protein kinase kinase 5	Map2k5	Map2k5	1.75917	0.796775	0.57287
Q9Z176	Serine/threonine-protein phosphatase 2A regulatory subunit B subunit delta	Ppp2r3d	Ppp2r3d	1.77092	0.738724	0.711114
Q99LU0	Charged multivesicular body protein 1b-1;Charged multivesicular body protein 1b-2	Chmp1b1;Chmp1b2	Chmp1b1	1.81388	0.796526	0.71908
A0A0R4J0X5				1.99262	0.632454	0.65886
Q8K2Q5	Coiled-coil-helix-coiled-coil-helix domain-containing protein 7	Chchd7	Chchd7	2.40688	0.731887	0.779785
Q3V132	ADP/ATP translocase 4;ADP/ATP translocase 4, N-terminally processed	Slc25a31	Slc25a31	2.41472	0.760665	0.671246
A0A0R4J0I1				0.681784	0.659482	0.606311
P28665	Murinoglobulin-1	Mug1	Mug1	0.731867	0	0.70961
